# Supplementary material for: Evaluating Pillar Industry’s Transformation Capability: A Case Study of Two Chinese Steel-Based Cities
Source: PLoS One. 2015 Sep 30;10(9):e0139576. doi: 10.1371/journal.pone.0139576 (PMC4589354; doi:10.1371/journal.pone.0139576)
Supplement: S1 Table — (XLSX) [file pone.0139576.s001.xlsx]

## Sheet: 100 articles for text mining
	S1. Table. List of articles used for text mining
Part 1	57 papers obtained from academic database website cnki.net (http://www.cnki.net/) with the following keywords: “resource-based city”, “development” and “industry”.
	Number	Title	Author	Journal	Year published
	1	从城市功能定位看西部资源型城市发展旅游产业的必要性——对攀枝花发展旅游产业的思考	邬明辉	攀枝花学院学报	2006年
	2	发展接续产业避免资源型城市“林竭城衰”——以黑龙江伊春市接续产业发展研究为例	臧淑英	经济地理	2006年
	3	资源诅咒与中国元素:源自135个发展中国家的证据	魏国学	世界经济	2010年
	4	资源型城市可持续发展的研究——城市发展模式、发展机制、产业集群的分析	孟芳	商业经济 Business Economy	2012年
	5	资源型城市产业结构调整及发展煤炭替代产业的环保思路	冯倩	山东环境 Shandong Environment	2004年
	6	资源型城市的产业结构调整和经济可持续发展——对阜新地区产业结构调整问题的探索	孟辉	经济师 JINGJISHI	2005年
	7	资源优势理论与完全竞争理论的比较研究	马迎贤	外国经济与管理 Foreign Economics & Management	1997年
	8	资源型城市形成和发展规律研究——基于产品生命周期和产业发展规律的视阈	刘吕红	四川大学学报(哲学社会科学版)	2011年
	9	产业结构调整是资源型城市经济增长的根本途径——基于黑龙江省煤炭资源型城市经济发展的研究	张雨浦	学习与探索	2012年
	10	产业转型:资源型城市科学发展的有益尝试与金融支持问题研究——乌海市转变经济发展方式案例	燕新荣	华北金融	2010年
	11	发展接续产业是资源型城市 实现可持续发展的必由之路	程亚军	国土资源	2003年
	12	挪威的资源环境核算与环境政策		外国经济与管理 Foreign Economics and Management	2004年
	13	发展接续产业是资源型城市实现可持续发展的必由之路	程亚军	资源·产业	2005年
	14	立足资源优势 发展县域经济		世界经济 The Journal of World Economy
	15	金融发展对资源型城市产业结构调整的效应分析	康彦彦	中央财经大学学报	2013年
	16	我国典型资源枯竭型城市的可持续发展——基于9个典型资源枯竭型城市的分析	张秀生	武汉理工大学学报(社会科学版)	2009年
	17	中国典型资源型城市产业生态化发展研究	王中亚	中国国土资源经济	2013年
	18	石油资源型城市发展高新技术产业的思考	侯春华	石油科技论坛	2013年
	19	资源型城市发展接续产业的影响因素分析	王开盛	企业研究	2013年
	20	战略性新兴产业基地发展模式研究——以资源型城市为例	胡耀辉	科技进步与对策	2013年
	21	资源、环境不构成人口增长的硬约束	易富贤	国际经济评论	2012年
	22	吉林省资源型城市发展接续产业的路径选择	姚震寰	经济视角(下)	2013年
	23	大力加强产业结构调整优化 全面推进资源型城市转型发展	侯凤岐	实践(思想理论版)	2013年
	24	全球能源资源问题与中国对策	李稻葵	国际经济评论	2007年
	25	中部资源型城市发展战略性新兴产业研究——以娄底市为例	黄永香	湖南工程学院学报(社会科学版)	2013年
	26	资源型城市产业结构优化与生产性服务业发展的关系研究	曲艺	经济研究导刊	2013年
	27	中兴期煤炭资源型城市产业并行发展模式初探	周卫东	科技创新与生产力	2011年
	28	资源型城市唐山发展低碳产业的路径研究	于海珍	中国经贸导刊	2011年
	29	资源型城市接续替代产业发展路径与模式研究	张文忠	中国科学院院刊	2011年
	30	发展产业集群 推进城市转型——以资源型城市为例	吕稚知	生产力研究	2011年
	31	资源型城市发展接替产业的耗散结构分析	吕萍	学习与探索	2011年
	32	资源型城市能源产业可持续发展评价模型构建及应用	张思锋	兰州大学学报(社会科学版)	2011年
	33	基于资源型城市转型视角的服务外包产业发展研究	李燕	经济管理 Economic Management Journal	2011年
	34	低碳经济环境下的资源型城市产业发展与路径选择	贾发现	中国外资	2012年
	35	资源型城市产业转型背景下旅游发展模式研究	任宣羽	经济问题	2012年
	36	资源型城市产业发展与规避式转型研究	曹孜	资源与产业	2012年
	37	资源型城市特色产业发展路径探析	李鹤飞	品牌(下半月)	2012年
	38	从低碳经济产业链分析资源型城市转型发展中的技术需求——以太原市为例	刘旭东	科技创新与生产力	2012年
	39	内蒙古根河市资源型城市转型产业发展与政策研究	刘文华	北方经济 Northern Economy	2009年
	40	系统创新与资源型城市产业转型协调发展评价	于喜展	煤炭经济研究 Coal Economic Research	2010年
	41	浅析资源型城市的产业转型与可持续发展——以克拉玛依市为例	陈申	行政与法	2010年
	42	资源型城市资源产业发展阶段的分析	白玉	武汉理工大学学报(信息与管理工程版)	2010年
	43	以发展信息产业为重点加快资源型城市转型	李清辉	经济研究导刊	2010年
	44	阳泉市以旅游产业发展促资源型城市转型的实践与思考	李贵红	科技情报开发与经济	2010年
	45	资源型城市工业规划的环境基线空间评价方法——以鄂尔多斯市主导产业发展规划环评为例	李巍	环境科学与技术	2010年
	46	资源型城市产业转型中金融支持低碳经济发展效用研究	罗亮森	金融发展研究 Journal of Financial Development Research	2010年
	47	基于可持续发展的成熟期资源型城市产业结构调整研究	黄少鹏	中国煤炭 China Coal	2010年
	48	经济下行的魁北克矿业城镇：谢弗维尔案例研究	Bradbury, John H., Isabelle St.Martin	The Canadian Geographer	1983年
	49	资源可持续性指标：以堪萨斯州查斯地区为例	Herendeen, Robert A., and Todd Wildermuth.	Ecological Economics	2002年
	50	对开普勒功能区的概述：环境与资源的可持续利用	Crane, Wendy, Mark Swilling	Urban Forum	2008年
	51	资源型社区的风险与灾难：十字交叉理论	Flint, Courtney G., and A. E. Luloff.	Society and Natural Resources	2005年
	52	加拿大资源型型城市发展的选择理论	Bradbury, John H.	Economic Geography	1979年
	53	基于相互影响发展前景分析的资源型地区与非资源型地区	Theodori, Gene L.	Society and Natural Resources	2005年
	54	自然资源公司研究	Hart, Stuart L.	Academy of Management Review	1995年
	55	自然资源行业投资于转换成本模型	Lumley, Richard R., Mihail Zervos	Mathematics of Operations Research	2001年
	56	自然资源行业的运营研究	Bjorndal, T. Herrero, I., Newman, A., Romero, C., & Weintraub, A.	International Transactions in Operational Research	2012年
	57	缅因州急需海洋资源产业研发展究	Lauer, Sean R.	Rural Sociology	2005年
Part 2	29 articles were obtained with the keywords “steel”, “city” and “development” from China’s news search engine (http://news.chinaso.com)
	Number	News article
	1	钢铁企业与生态城市共谋发展路
	2	唐钢成为我国城市钢铁企业转型发展典范
	3	乐从钢铁世界换代升级 城市片区科学布局催生发展
	4	百年特大型钢铁联合企业搬迁 带动城市绿色发展
	5	转型发展：一座钢铁城市的华丽转身
	6	发达国家钢铁工业环保工作发展态势
	7	钢铁年代：党代会的召开对城市发展意义重大
	8	山东钢铁工业发展重心向沿海城市转移
	9	宝钢股份谋求钢铁与城市和谐发展
	10	中国钢铁企业发展 升级换代成关键
	11	中国"钢铁第一市"唐山两大民营钢铁集团浮出
	12	山东聊城东阿东昌焦化金华钢铁公司:城市环境现状概要
	13	钢铁城市还是自然生活 致奋斗在北京的城市人
	14	十大污染城市河北占七个 钢铁石化等“两高”行业集中
	15	工业化和城市化将给钢铁哪些机会？
	16	新余在“城市矿产”中掘金 促进钢铁产业转型
	17	武钢转型城市服务商 “钢铁侠”变身“家政妇”
	18	一座城市的钢铁故事
	19	转型发展：一座钢铁城市的华丽转身
	20	城市发展钢铁企业转型迫在眉睫
	21	变一业独大为多元支撑——老工业城市本溪走出结构调整新路
	22	钢铁业步入利润寒冬 武钢进军城市服务业
	23	新材料十二五主攻六方向 稀土高性能钢成急先锋
	24	湛江钢铁减速真相：偏远城市摆脱贫困34年押注
	25	第五届钢铁城市环保年会在太原举行
	26	全国闻名的钢铁城市
	27	阮日生：借钢铁石化项目提升湛江城市地位
	28	匹兹堡印象:从钢铁城市到创新城市的转型
	29	建设沿海钢铁基地 推进城市钢厂搬迁
	Part 3	14 more articles (two per city) were selected with the same news search engine (http://news.chinaso.com) by pairing the names of the seven resource-based cities
	1	鞍山市实施加快发展服务业四年行动计划
	2	鞍山：制定扶持政策 发展电子商务
	3	本溪市政府与本钢签署战略合作框架协议两周年座谈会召开
	4	变一业独大为多元支撑——老工业城市本溪走出结构调整新路
	5	牵手30家金融机构 银政企合作促攀枝花市转型发展
	6	攀枝花深化与台湾交流合作 实现产业发展新突破
	7	包头：“千方百计”推动中小企业发展
	8	内蒙古包头财政大力支持农牧业发展
	9	马鞍山：长江大桥促进钢城华丽转型
	10	马鞍山：加快发展以风电为代表的新能源产业
	11	2013年柳州市国民经济和社会发展统计公报
	12	柳州打造西江经济带核心城市
	13	湖北大冶大力优化经济社会发展环境推进城市转型
	14	“生态大冶”拥抱绿色经济
