# Supplementary material for: Evaluating Pillar Industry’s Transformation Capability: A Case Study of Two Chinese Steel-Based Cities
Source: PLoS One. 2015 Sep 30;10(9):e0139576. doi: 10.1371/journal.pone.0139576 (PMC4589354; doi:10.1371/journal.pone.0139576)
Supplement: S6 Table — (XLSX) [file pone.0139576.s006.xlsx]

## Sheet: Indicator values
	S6. Table. Indicator values
			2013	2012	2011	2010	2009	2008	2007	2006	2005	2004	2003	2002	2001	2000
	Economic growth rate（%）	National level	7.4	8.1	8.7	10.2	8.3	10.1	14.6	13.3	10.1	10	9.1	8.3	8.4	7.6
		Higest	8.91392	11.5971	11.612	14.3657	14.2108	17.9632	19.0861	20.8616	18.3069	15.4298	16.2965	13.9547	13.7925	12.8801
		Lowest	3.14566	4.24549	5.76931	8.0815	0.569282	7.02014	9.16461	9.92518	7.7901	6.29718	7.04977	6.21294	6.04613	3.93761
	Per capita GDP（RMB）	National level	41907.6	38459.5	35197.8	30015	25607.5	23707.7	20169.5	16499.7	14185.4	14185.4	12335.6	10542	9398.05	8621.71
		Higest	99607	93173	85213	76074	69164	66932	62041	54858	49649	44839	38486	33958	31799	30047
		Lowest	22922	19710	16413	13119	10971	9855	7878	6305	5394	4317	3701	3257	3000	2759
	Per capita saving at the end of year（RMB）	National level	32894.5	29508.1	25504.6	22619.2	19540.8	16406.8	13058	12292.9	10787.3	9197.42	8018.27	6765.95	5779.53	5075.81
		Higest		103454	94730.6	86662.1	78882.3	67491.8	54625.9	54376	48619.6	41007.4	36356.5	30848.2
		Lowest		2852.29	2692.33	2610.04	2477.21	2430.93	2390.44	2260.72	2218.72	2242.87	2205.46	2193.3
	Per capita expenditure（RMB）	National level			1771.57	1458.85	1236.62	1091.91	919.41	746.707	643.859	557.174	480.415	426.617	363.376	303.692
		Higest			3652.23	3126.63	2843.78	2648.32	2432.75	2107.64	3398.69	3009.13	2698.33	2486.78	2304.85	1415.46
		Lowest			1259.21	968.757	804.627	695.887	569.965	419.983	373.959	292.562	246.516	226.124	177.09	115.433
	Per capita consumer expenture（RMB）	National level	18022.6	16674.3	15160.9	13471.5	12264.6	11242.9	9997.5	8696.6	7942.9	7182.1	6510.9	6029.9
		Higest	28155	26253.5	25102.1	23200.4	20992.4	19397.9	17255.4	14761.8	13773.4	12631	11040.3	10464
		Lowest	18022.6	16674.3	1259.21	968.757	804.627	695.887	569.965	419.983	373.959	292.562	246.516	226.124
	Output value of high-tech industry/Total output value	National level			0.188734	0.186885	0.17757	0.180639
		Higest			0.2799	0.2413	0.2678	0.1983
		Lowest			0.0524	0.0517	0.4189	0.4317
	Number of patent/number of enterprises	National level		0.36343	0.318401	0.275148	0.228944	0.205937	0.186905	0.159108	0.139761	0.121923	0.111161	0.0901231	0.0765677	0.0785621
		Higest		0.759427	0.633448	0.494785
		Lowest		0.478558	0.502647	0.556097
	Research funding（%）	National level	0.0210305	0.0198729	0.0185397	0.0176671	0.017049	0.0146063	0.0139262	0.0139094	0.0133428	0.0123317	0.0114066	0.0108118	0.00964659	0.00913935
		Higest			0.0576	0.0582	0.0551	0.05257	0.0543	0.0534	0.0551	0.0532	0.0514
		Lowest			0.0041			0.0023			0.0021	0.0026	0.0017	0.002	0.0014	0.0015
	Foreign investment/Fixed asset investment（%）	National level		1.09081	1.46307	1.6459	1.84779	2.90404	3.40356	3.64359	4.20633	4.40647	4.43452	4.62846	4.55611
		Higest		3.23466	4.03742	4.23876	4.93325	8.38945	9.05288	9.47158	10.8895	12.3491	11.2459
		Lowest		0.937343	0.786508	0.27027	0	0	0.0606341	0	0.16942	0	0.0329294
	Waste water dischange per unit of output value (10 thousand tonnes/100 million RMB)	National level		13.1819	13.9333	15.3733	17.2802	18.2037	20.9491	23.7839	28.3614	30.1735
		Higest		14.6939	14.7638	17.7714	22.6802	24.0762	28.0334	32.8075	38.3935	40.3277
		Lowest		6.68037	7.64997	7.53754	7.8286	8.66152	9.76938	9.23442	18.3079	20.4275
	Waste gas emission per unit of output value（吨/亿元）tonne/100 million Yuan	National level	35.9324	40.7652	46.8799	54.4229	64.957	73.9129	92.8515	119.678	137.852	141.038
		Higest		151.935	193.672	249.628	300.432	347.039	476.775	626.341	677.165	783.764
		Lowest		5.9693	6.89258	7.6006	3.7611	5.06521	5.53788	6.87853	8.03859	4.53844
	Investment in pollution control/pollutants' discharge	National level		0.178582	0.154448	0.141656	0.157882	0.187578	0.182612	0.155947	0.149058	0.112558
		Higest		0.677692	0.403148	0.364740.	0.357345	0.364858	0.264008	0.362759	0.374147	0.165691
		Lowest		0.0580406	0.150011	0.0813058	0	0	0.0426683	0.0275347	0.092628	0.0733312
	Energy consumption per GDP（10 thousand tone of standard coal/100 million RMB）	National level	0.662392	0.698035	0.742701	0.812837	0.901055	0.922216	1.05287	1.19811	1.28526	1.33867	1.36165	1.33868	1.39177	1.485
		Higest			2.28	3.31	3.45	3.69	3.95	4.1	4.14
		Lowest			0.46	0.58	0.61	0.66	0.71	0.76	0.8
				0.0109081	0.0146307	0.016459	0.0184779	0.0290404	0.0340356	0.0364359	0.0420633	0.0440647	0.0443452	0.0462846	0.0455611	0.0512318
				0.0323466	0.0403742	0.0423876	0.0493325	0.0838945	0.0905288	0.0947158	0.108895	0.123491	0.112459
				0.00937343	0.00786508	0.0027027	0	0	0.000606341	0	0.0016942	0	0.000329294
				100
