# Supplementary material for: Evaluating Pillar Industry’s Transformation Capability: A Case Study of Two Chinese Steel-Based Cities
Source: PLoS One. 2015 Sep 30;10(9):e0139576. doi: 10.1371/journal.pone.0139576 (PMC4589354; doi:10.1371/journal.pone.0139576)
Supplement: S9 Table — (XLSX) [file pone.0139576.s009.xlsx]

## Sheet: Correlation
		S9. Table. Correlation between indicators
			Profit rate of new industry	Output value of new industry	Industrial development prospect	Fixed assets investment in new industry	Government investment and financial cpmpensation	Employment number of new industry	Per capita income of new industry	Correlation between original and new industries			wi	awi
		Profit rate of new industry	1	2	3	4	5	6	7	8	40320	3.76435	0.32799	2.75149	8.38896
		Output value of new industry	0.5	1	2	3	4	5	6	7	2520	2.6618	0.231924	1.91549	8.25913
		Industrial development prospect	0.333333	0.5	1	2	3	4	5	6	120	1.81927	0.158514	1.30478	8.23129
		Fixed assets investment in new industry	0.25	0.333333	0.5	1	2	3	4	5	5	1.22284	0.106547	0.877959	8.24011
		Government investment and financial cpmpensation	0.2	0.25	0.333333	0.5	1	2	3	4	0.2	0.817765	0.0712523	0.587515	8.24556
		Employment number of new industry	0.166667	0.2	0.25	0.333333	0.5	1	2	3	0.00833333	0.54967	0.0478931	0.394619	8.23959
		Per capita income of new industry	0.142857	0.166667	0.2	0.25	0.333333	0.5	1	2	0.000396825	0.375686	0.0327337	0.270573	8.26587
		Correlation between original and new industries	0.125	0.142857	0.166667	0.2	0.25	0.333333	0.5	1	2.48016e-05	0.26565	0.0231462	0.19515	8.43116	0.0411013	1.41	0.0291498
												11.477			8.28771
