# Supplementary material for: Evaluating Pillar Industry’s Transformation Capability: A Case Study of Two Chinese Steel-Based Cities
Source: PLoS One. 2015 Sep 30;10(9):e0139576. doi: 10.1371/journal.pone.0139576 (PMC4589354; doi:10.1371/journal.pone.0139576)
Supplement: S10 Table — (XLSX) [file pone.0139576.s010.xlsx]

## Sheet: panzhihua-evaluation
			S10. Table. Fuzzy relation matrix, Panzhihua
				0.0425	0.2516	0.3806	0.0643	0.1009	0.1602
				Excellent	Good	Average	worse	bad
			Patent number of original pillar industry/number of enterprises	1	5	5	0	0	11
			Mining resource reservation	1	5	3	2	2	13
			Profit rate of original pillar industry	1	6	2	3	0	12
			Growth rate of original pillar industry's value	1	2	3	4	2	12
			Output value of original pillar industry	2	3	4	1	0	10
			Investment in industrial pollution control/Pollution discharge	0	3	6	0	0	9
				0.0909091	0.454545	0.454545	0	0	1		0.00386364
				0.0769231	0.384615	0.230769	0.153846	0.153846	1		0.0193538
				0.0833333	0.5	0.166667	0.25	0	1		0.0317167
				0.0833333	0.166667	0.25	0.333333	0.166667	1		0.00535833
				0.2	0.3	0.4	0.1	0	1		0.02018
				0	0.333333	0.666667	0	0	1		0
											0.0804725
				0.0804725	0.400774
				0.0804725	0.400774	0.304048	0.165381	0.0494244	1.0001
