# Supplementary material for: Evaluating Pillar Industry’s Transformation Capability: A Case Study of Two Chinese Steel-Based Cities
Source: PLoS One. 2015 Sep 30;10(9):e0139576. doi: 10.1371/journal.pone.0139576 (PMC4589354; doi:10.1371/journal.pone.0139576)
Supplement: S11 Table — (XLSX) [file pone.0139576.s011.xlsx]

## Sheet: panzhihua-evaluation
			Table S10. Fuzzy Relation Matrix Panzhihua
				0.0425	0.2516	0.3806	0.0643	0.1009	0.1602
				Excellent	Good	Average	worse	bad
			Patent number of original pillar industry/number of enterprises	1	5	5	0	0	11
			Mining resource reservation	1	5	3	2	2	13
			Profit rate of original pillar industry	1	6	2	3	0	12
			Growth rate of original pillar industry's value	1	2	3	4	2	12
			Output value of original pillar industry	2	3	4	1	0	10
			Investment in industrial pollution control/Pollution discharge	0	3	6	0	0	9
				0.0909091	0.454545	0.454545	0	0	1		0.00386364
				0.0769231	0.384615	0.230769	0.153846	0.153846	1		0.0193538
				0.0833333	0.5	0.166667	0.25	0	1		0.0317167
				0.0833333	0.166667	0.25	0.333333	0.166667	1		0.00535833
				0.2	0.3	0.4	0.1	0	1		0.02018
				0	0.333333	0.666667	0	0	1		0
											0.0804725
				0.0804725	0.400774
				0.0804725	0.400774	0.304048	0.165381	0.0494244	1.0001

## Sheet: panzhihua-2
	S11. Table. Fuzzy evaluation matrix, Panzhihua
		Excellent	Good	Average	worse	bad
														0.3415	0.2824	0.1585	0.0979	0.0667	0.0529
	GDP growth rate	1	6	4	2	0	13	0.0769231	0.461538	0.307692	0.153846	0		0.106831	0.36463	0.343202	0.16825	0.0169869
	GRP per capita	1	4	7	2	0	14	0.0714286	0.285714	0.5	0.142857	0
	Industrial structure	4	4	2	1	1	12	0.333333	0.333333	0.166667	0.0833333	0.0833333
	Saving per capita		4	4	4		12	0	0.333333	0.333333	0.333333	0
	Per capita education expenditure	0	3	5	3	0	11	0	0.272727	0.454545	0.272727	0
	Per capita Consumer expenditure	2	6	2	3	1	14	0.142857	0.428571	0.142857	0.214286	0.0714286
														0.482	0.117	0.1831	0.2178
	Output value of High-tech enterprise	3	6	3	1	0	13	0.230769	0.461538	0.230769	0.0769231	0		0.199151	0.413602	0.300261	0.0868869	0
	Research funding/GRP	1	5	3	1	0	10	0.1	0.5	0.3	0.1	0
	Patent number/enterprise number	2	4	3	1	0	10	0.2	0.4	0.3	0.1	0
	Foreign investment/total investment	2	3	5	1	0	11	0.181818	0.272727	0.454545	0.0909091	0
							0							0.375	0.125	0.125	0.375
	△Pollutant discharge per unit of output value	0	0	8	2	2	12	0	0	0.666667	0.166667	0.166667		0	0.194444	0.597222	0.118056	0.0902778
	Investment in industrial pollution control/dischage of industrial pollution	0	2	5	0	2	9	0	0.222222	0.555556	0	0.222222
	Effort of environmental protection strategies and law enforcement	0	3	5	1	0	9	0	0.333333	0.555556	0.111111	0
	△Energy consumption per unit output value	0	3	5	1	0	9	0	0.333333	0.555556	0.111111	0
														0.625	0.2384	0.1365
	Ability of government 's development planning	2	5	3	0	0	10	0.2	0.5	0.3	0	0		0.227217	0.448842	0.2926	0.0198667	0.011375
	collaboration abolity between industries	4	4	3	1		12	0.333333	0.333333	0.25	0.0833333	0
	Allocative efficiency of industrial resource	2	5	4	0	1	12	0.166667	0.416667	0.333333	0	0.0833333
														0.5287	0.3325	0.1396
	Fixed investment of industry	8	3	2	1	0	14	0.571429	0.214286	0.142857	0.0714286	0		0.468853	0.320447	0.137421	0.0740797	0
	Employment number of industry	4	6	2	1	0	13	0.307692	0.461538	0.153846	0.0769231	0
	output value of industry	6	5	1	1	0	13	0.461538	0.384615	0.0769231	0.0769231	0
				0.2589	0.38	0.1711	0.077	0.1131
				0.106831	0.36463	0.343202	0.16825	0.0169869
				0.199151	0.413602	0.300261	0.0868869	0
				0	0.194444	0.597222	0.118056	0.0902778
				0.227217	0.448842	0.2926	0.0198667	0.011375
				0.468853	0.320447	0.137421	0.0740797	0
				0.173859	0.355644	0.343211	0.106684	0.0207203
