# Supplementary material for: Evaluating Pillar Industry’s Transformation Capability: A Case Study of Two Chinese Steel-Based Cities
Source: PLoS One. 2015 Sep 30;10(9):e0139576. doi: 10.1371/journal.pone.0139576 (PMC4589354; doi:10.1371/journal.pone.0139576)
Supplement: S13 Table — (XLSX) [file pone.0139576.s013.xlsx]

## Sheet: daye1
			S13. Table. Fuzzy relation matrix, Daye
				0.0425	0.2516	0.3806	0.0643	0.1009	0.1602
				Excelleny	Good	Average	Worse	bad
			Patent number of original pillar industry/Number of enterprises	2	3	3	2	0	10
			Mining resource reservation	0	0	3	4	3	10
			Profit rate of original pillar industry	1	5	5	3	0	14
			Growth rate of original pillar industry's value	1	2	5	3	2	13
			Output value of original pillar industry △	1	2	5	3	0	11
			Investment in industrial pollution control/Pollution discharge	0	1	3	6	3	13
				0.2	0.3	0.3	0.2	0	1		0.0085
				0	0	0.3	0.4	0.3	1		0
				0.0714286	0.357143	0.357143	0.214286	0	1		0.0271857
				0.0769231	0.153846	0.384615	0.230769	0.153846	1		0.00494615
				0.0909091	0.181818	0.454545	0.272727	0	1		0.00917273
				0	0.0769231	0.230769	0.461538	0.230769	1		0
											0.0498046
				0.0498046	0.189239
				0.0498046	0.189239	0.331722	0.306992	0.122342	1.0001
