# Supplementary material for: Evaluating Pillar Industry’s Transformation Capability: A Case Study of Two Chinese Steel-Based Cities
Source: PLoS One. 2015 Sep 30;10(9):e0139576. doi: 10.1371/journal.pone.0139576 (PMC4589354; doi:10.1371/journal.pone.0139576)
Supplement: S14 Table — (XLSX) [file pone.0139576.s014.xlsx]

## Sheet: daye2
	S14. Table. Fuzzy evaluation matrix, Daye
		Excellent	Good	Average	Worse	Bad
														0.3415	0.2824	0.1585	0.0979	0.0667	0.0529
	GDP growth rate	2	5	5	2	0	14	0.142857	0.357143	0.357143	0.142857	0		0.0783838	0.303271	0.362373	0.236244	0.0196286
	GRP per capita	1	7	5	2	0	15	0.0666667	0.466667	0.333333	0.133333	0
	Industrial structure	0	1	3	5	1	10	0	0.1	0.3	0.5	0.1
	Saving per capita	1	2	6	5		14	0.0714286	0.142857	0.428571	0.357143	0
	Per capita education expenditure	0	2	5	4	0	11	0	0.181818	0.454545	0.363636	0
	Per capita Consumer expenditure	1	2	7	3	1	14	0.0714286	0.142857	0.5	0.214286	0.0714286
														0.482	0.117	0.1831	0.2178
	Output value of High-tech enterprise	1	2	3	4	1	11	0.0909091	0.181818	0.272727	0.363636	0.0909091		0.0641626	0.182522	0.470728	0.228034	0.0544545
	Research funding/GRP	0	1	8	1	1	11	0	0.0909091	0.727273	0.0909091	0.0909091
	Patent number/enterprise number	1	2	5	1	0	9	0.111111	0.222222	0.555556	0.111111	0
	Foreign investment/total investment	0	2	7	1	0	10	0	0.2	0.7	0.1	0
							0							0.375	0.125	0.125	0.375
	△Pollutant discharge per unit of output value	0	0	4	5	2	11	0	0	0.363636	0.454545	0.181818		0	0.0592803	0.479735	0.332576	0.128409
	Investment in industrial pollution control/dischage of industrial pollution	0	1	4	4	2	11	0	0.0909091	0.363636	0.363636	0.181818
	Effort of environmental protection strategies and law enforcement	0	1	7	4	0	12	0	0.0833333	0.583333	0.333333	0
	△Energy consumption per unit output value	0	1	6	2	1	10	0	0.1	0.6	0.2	0.1
														0.625	0.2384	0.1365
	Ability of government 's development planning	1	2	7	2	0	12	0.0833333	0.166667	0.583333	0.166667	0		0.102283	0.174233	0.584183	0.124033	0.0151667
	collaboration abolity between industries	1	2	8	1		12	0.0833333	0.166667	0.666667	0.0833333	0
	Allocative efficiency of industrial resource	2	2	4	0	1	9	0.222222	0.222222	0.444444	0	0.111111
														0.5287	0.3325	0.1396
	Fixed investment of industry	2	3	2	1	0	8	0.25	0.375	0.25	0.125	0		0.259118	0.392783	0.232599	0.108088	0.00821176
	Employment number of industry	4	6	2	1	0	13	0.307692	0.461538	0.153846	0.0769231	0
	output value of industry	3	5	6	2	1	17	0.176471	0.294118	0.352941	0.117647	0.0588235
				0.2589	0.38	0.1711	0.077	0.1131
				0.0783838	0.303271	0.362373	0.236244	0.0196286
				0.0641626	0.182522	0.470728	0.228034	0.0544545
				0	0.0592803	0.479735	0.332576	0.128409
				0.102283	0.174233	0.584183	0.124033	0.0151667
				0.259118	0.392783	0.232599	0.108088	0.00821176
				0.0818574	0.215858	0.426067	0.226495	0.0498419
