# Supplementary material for: Evaluating Pillar Industry’s Transformation Capability: A Case Study of Two Chinese Steel-Based Cities
Source: PLoS One. 2015 Sep 30;10(9):e0139576. doi: 10.1371/journal.pone.0139576 (PMC4589354; doi:10.1371/journal.pone.0139576)
Supplement: S15 Table — (XLSX) [file pone.0139576.s015.xlsx]

## Sheet: daye3
	S15.Table. Pillar industry’s transformation capacity, Daye
								0.1065	0.0714	0.0479	0.0327	0.2319	0.328	0.0231	0.1585	1
		Excellent	Good	Average	Worse	Bad
	Fixed assets investment of new industries	1	2	6	1	1	11	0.0909091	0.181818	0.545455	0.0909091	0.0909091
	Government investment and financial subsidy	2	4	5	1	0	12	0.166667	0.333333	0.416667	0.0833333	0
	Employment number of new industry	0	3	5	1	0	9	0	0.333333	0.555556	0.111111	0
	Per capita income of new industry	2	4	5	1	1	13	0.153846	0.307692	0.384615	0.0769231	0.0769231
	Output value of new industry	1	2	6	1	1	11	0.0909091	0.181818	0.545455	0.0909091	0.0909091
	Profit rate of new industry	1	4	4	2	1	12	0.0833333	0.333333	0.333333	0.166667	0.0833333
	Level of relationship between original and new industries	2	6	3	1	1	13	0.153846	0.461538	0.230769	0.0769231	0.0769231
	Development trend of industry	1	6	4	1	0	12	0.0833333	0.5	0.333333	0.0833333	0
								0.0917899	0.3106	0.421017	0.114203	0.0623893	1
