# Supplementary material for: Evaluating Pillar Industry’s Transformation Capability: A Case Study of Two Chinese Steel-Based Cities
Source: PLoS One. 2015 Sep 30;10(9):e0139576. doi: 10.1371/journal.pone.0139576 (PMC4589354; doi:10.1371/journal.pone.0139576)
Supplement: S16 Table — (XLSX) [file pone.0139576.s016.xlsx]

## Sheet: Improvement capacity
	S16. Table. Existing pillar industry’s improvement capacity, Panzhihua and Daye
		excellent	good	average	worse	bad
	Panzhihua	0.0804725	0.400774	0.304048	0.165381	0.0494244
	Daye	0.0498046	0.189239	0.331722	0.306992	0.122342
