# Supplementary material for: Evaluating Pillar Industry’s Transformation Capability: A Case Study of Two Chinese Steel-Based Cities
Source: PLoS One. 2015 Sep 30;10(9):e0139576. doi: 10.1371/journal.pone.0139576 (PMC4589354; doi:10.1371/journal.pone.0139576)
Supplement: S17 Table — (XLSX) [file pone.0139576.s017.xlsx]

## Sheet: transformation capacity
			S17. Table. Existing pillar industry’s transformation capacity, Panzhihua and Daye
		excellent	good	average	worse	bad
	Panzhihua	0.173859	0.355644	0.343211	0.106684	0.0207203
	Daye	0.0818574	0.215858	0.426067	0.226495	0.0498419
